# Supplementary material for: Understanding the Role of Persistent Organic Pollutants and Stress in the Association between Proximity to the World Trade Center Disaster and Birth Outcomes
Source: Int J Environ Res Public Health. 2022 Feb 11;19(4):2008. doi: 10.3390/ijerph19042008 (PMC8871981; doi:10.3390/ijerph19042008)
Supplement: Supplementary file 1 [file ijerph-19-02008-s001.zip]

Archive with 1 entries (1 files):
- ijerph-1577685-supplementary.pdf
